# Supplementary material for: PFAS and Phthalate/DINCH Exposure in Association with Age at Menarche in Teenagers of the HBM4EU Aligned Studies
Source: Toxics. 2023 Aug 18;11(8):711. doi: 10.3390/toxics11080711 (PMC10459167; doi:10.3390/toxics11080711)
Supplement: Supplementary file 1 [file toxics-11-00711-s001.zip]

Archive with 1 entries (1 files):
- toxics-2493844-supplementary.pdf
